# Supplementary material for: Anticipation of Stress and Relaxation Dynamically Impacts Sleep
Source: Clocks Sleep. 2025 Dec 3;7(4):68. doi: 10.3390/clockssleep7040068 (PMC12731430; doi:10.3390/clockssleep7040068)
Supplement: Supplementary file 1 [file clockssleep-07-00068-s001.zip]

Archive with 1 entries (1 files):
- clockssleep-3947009-supplementary.pdf
